# Supplementary material for: Whole Genome Sequencing and Biocontrol Potential of Streptomyces luteireticuli ASG80 Against Phytophthora Diseases
Source: Microorganisms. 2024 Nov 7;12(11):2255. doi: 10.3390/microorganisms12112255 (PMC11596116; doi:10.3390/microorganisms12112255)
Supplement: Supplementary file 1 [file microorganisms-12-02255-s001.zip]

Archive with 1 entries (1 files):
- microorganisms-3293017-supplementary.pdf
